# Supplementary material for: A Visuoperceptual Measure for Videofluoroscopic Swallow Studies (VMV): A Pilot Study of Validity and Reliability in Adults with Dysphagia
Source: J Clin Med. 2022 Jan 29;11(3):724. doi: 10.3390/jcm11030724 (PMC8837107; doi:10.3390/jcm11030724)
Supplement: Supplementary file 1 [file jcm-11-00724-s001.zip]

Archive with 1 entries (1 files):
- jcm-1544116-supplementary.pdf
